# Supplementary material for: Global Proteotoxicity Caused by Human β2 Microglobulin Variants Impairs the Unfolded Protein Response in C. elegans
Source: Int J Mol Sci. 2021 Oct 4;22(19):10752. doi: 10.3390/ijms221910752 (PMC8509642; doi:10.3390/ijms221910752)
Supplement: Supplementary file 1 [file ijms-22-10752-s001.zip]

Archive with 1 entries (1 files):
- ijms-1344296-SM- update.pdf
